# Supplementary material for: Characterization of Systemic and Culprit-Coronary Artery miR-483-5p Expression in Chronic CAD and Acute Myocardial Infarction Male Patients
Source: Int J Mol Sci. 2023 May 10;24(10):8551. doi: 10.3390/ijms24108551 (PMC10218121; doi:10.3390/ijms24108551)
Supplement: Supplementary file 1 [file ijms-24-08551-s001.zip]

Archive with 1 entries (1 files):
- ijms-2264561-supplementary.pdf
